# Supplementary material for: Plasma Bile Acid Profiling and Modulation of Secreted Mucin 5AC in Cholangiocarcinoma
Source: Int J Mol Sci. 2023 Aug 14;24(16):12794. doi: 10.3390/ijms241612794 (PMC10454108; doi:10.3390/ijms241612794)
Supplement: Supplementary file 1 [file ijms-24-12794-s001.zip]

Archive with 1 entries (1 files):
- ijms-2511294-supplementary.pdf
